# Supplementary material for: Soluble Activin Receptor Type IIB Improves Muscle Regeneration Following Crotalus atrox Venom-Induced Damage
Source: Toxins (Basel). 2025 Jan 28;17(2):59. doi: 10.3390/toxins17020059 (PMC11861606; doi:10.3390/toxins17020059)
Supplement: Supplementary file 1 [file toxins-17-00059-s001.zip]

Archive with 1 entries (1 files):
- toxins-3310125-supplementary.pdf
